# Supplementary material for: Dietary Exposure to Polychlorinated Biphenyls and Dioxins and Its Relationship to Telomere Length in Subjects Older Than 55 Years from the SUN Project
Source: Nutrients. 2022 Jan 14;14(2):353. doi: 10.3390/nu14020353 (PMC8779661; doi:10.3390/nu14020353)
Supplement: Supplementary file 1 [file nutrients-14-00353-s001.zip]

Archive with 1 entries (1 files):
- nutrients-1499656-supplementary.pdf
